# Supplementary material for: Contraction of T cell richness in lung cancer brain metastases
Source: Sci Rep. 2018 Feb 1;8:2171. doi: 10.1038/s41598-018-20622-8 (PMC5794798; doi:10.1038/s41598-018-20622-8)
Supplement: Supplementary file 1 — Supplementary Dataset 1 [file 41598_2018_20622_MOESM1_ESM.xls]

## Sheet: Sheet1
Case	Sex	Age at Dx	Tobacco	Pack Years	Interval between primary and metastasis	DIN Lung Primary	DIN Brain Met	260/280 Lung	260/280 Brain Met	CD3 Lung (Avg of 3 hpf)	CD3 Brain Met (Avg of 3 hpf)	Lung % tumor PDL1	BrainMet % tumor PDL1	Lung Total Productive T cells	Brain Total Productive T cells	Lung #Productive Rearrangements	Brain #Productive Rearrangements	# Overlap Clones	Morisita Index	Lung Pielou	Brain Pielou	Lung Simpson	Brain Simpson	Lung iChao1	Brain iChao1	Lung Efron-Thisted	Brain Efron-Thisted	Lung % of top 10 clones	Brain % of top 10 clones	# of overlapping top 10 clones	Primary TMBurden	BrainMet TMBurden	Primary NeoAg	Brain NeoAg
1	M	47	Y	30	2137	3.5	4.7	1.89	1.85	1	1	5	5	7868	2181	6586	1971	338	0.153	0.983298	0.990553	0.000308664	0.000669153	40954.7	21586.2	31690.9	11400	3.10117	3.62219	0	12.67	27.54	921	1082
2	F	53	Y	30	75	3.9	4.4	1.85	1.89	59	8	10	30	1810	10404	1395	6664	374	0.659	0.957601	0.917648	0.00246024	0.00234921	11070.7	43077.4	7067.24	34496.4	11.105	11.9185	1	39.92	36.7	68	69
3	F	58	Y	80	58	3.5	3.8	1.83	1.84	29	3	0	0	6425	533	4778	492	121	0.277	0.955282	0.993218	0.00121314	0.00229154	29331.4	5467.88	23039.7	2735.47	7.26848	6.00375	0	11.93	23.88	872	872
4	M	76	Y	100	235	3.7	4.7	1.83	1.84	6	2	0	0	2977	1334	2251	1045	239	0.301	0.965391	0.968173	0.00117765	0.00224101	12013.4	5960.57	9630.73	4945.46	7.15485	9.89505	0	12.54	24.89	910	898
5	F	60	Y	25	1192	5.8	5	1.86	1.93	14	5	40	25	4936	1985	3734	1495	392	0.175	0.961786	0.952414	0.00107174	0.00345031	21880.2	9744.23	17914.9	7775.02	7.11102	11.2846	0	33.45	36.48	35	38
6	F	71	Y	6	1057	5	4.4	1.87	1.93	9	1	10	10	1147	1674	1049	1313	145	0.254	0.994124	0.975289	0.00106643	0.00142313	10110.8	7172.45	5815.79	6525.33	3.13862	6.81004	0
7	M	72	Y	80	934	5.7	5	1.83	1.86	1	1	0	0	4827	604	4282	538	116	0.097	0.98891	0.992096	0.000374121	0.00211614	35493.4	3520.84	22811.4	2664.68	2.79677	5.46358	0
8	M	62	Y	50	1884	4	3.1	1.86	1.89	24	0	4	0	7111	1013	5761	911	190	0.131	0.961215	0.985464	0.0010896	0.00176871	53478.1	10742.3	31471.1	5256.9	7.98763	6.5153	0	22.6	33.91	39	26
9	F	57	Y	45	248	3	3.2	1.84	1.83	3	0	1	0	8318	897	6880	833	207	0.199	0.979658	0.992841	0.000368902	0.00143299	51222.3	11032.7	36536.4	4875.19	3.28204	4.57079	0	11.72	24.39	853	922
10	F	42	Y	40	337	3	2.4	1.81	1.8	1	8	15	1	9667	1884	8792	1785	391	0.197	0.992128	0.996071	0.000171159	0.000614742	82145.1	29695.6	47779.5	10845.7	1.71718	2.17622	2
11	F	36	N	0	805	2.8	2.9	1.84	1.9	28	0	5	0	3223	898	2861	762	85	0.116	0.982112	0.976996	0.000882484	0.00251735	35684.6	7311.78	16808.5	4295.17	5.15048	8.90869	0	10.94	21.52	783	763
12	F	52	N	0	837	4	3.5	1.87	1.85	39	31	10	25	8333	2340	6804	1585	229	0.047	0.981175	0.91984	0.000334956	0.00574038	40094.5	10092.9	33223.7	7989.94	3.25213	17.2222	0	10.79	22.32	786	841
13	F	50	Y	40	7	5.4	3.2	1.87	1.87	37	37	10	0	7696	2377	6149	1876	372	0.271	0.964753	0.956491	0.000741975	0.00245888	50101.2	14299	33438.2	9684.61	6.67879	11.1485	0
14	M	77	Y	100	8	4.1	2.9	1.9	1.84	1	2	0	0	3735	4003	3190	3469	425	0.446	0.983209	0.982713	0.000529669	0.000542249	27853.4	35199.8	17397.7	19154.8	4.01606	4.49663	0	23.75	36.62	1737	933
15	F	54	Y	40	147	4.3	2.8	1.84	1.96	9	11	0	0	4397	3180	3807	2711	435	0.301	0.98144	0.984346	0.000602319	0.000600253	39358.5	19473.6	21986	13638	4.54856	4.1195	0
16	F	45	N	0	427	1.9	4.1	1.84	1.91	15	5	0	0	1348	1978	1267	1384	83	0.013	0.995548	0.89917	0.000865113	0.0134171	19533.1	12245.7	7852.45	7431.5	2.74481	20.4752	0	10.21	20.77	743	759
17	M	51	Y	30	401	3	5	1.81	1.91	9	0	0	0	7920	89	6457	83	18	0.018	0.980798	0.993315	0.0003367	0.0130034	37885.5	853.955	31318.4	496.057	3.38384	17.9775	0	12.12	23.73	874	836
18	M	59	Y	60	145	3.5	3.3	1.84	1.86	40	42	0	0	11840	11307	8939	7696	1668	0.527	0.959883	0.946059	0.000643989	0.000734957	62255	47674.1	46502.9	38020.7	5.41385	6.15548	0
19	M	64	Y	40	359	2.9	3.5	1.87	1.85	40	8	90	5	5667	2685	4324	2308	382	0.079	0.938757	0.978187	0.00622942	0.00120998	27573	19227	21247.3	12318	10.817	6.1825	0	17.97	37.79	1311	1453
20	M	75	Y	40	279	3.6	4.2	1.89	1.9	95	55	0	1	8646	1828	7326	1644	218	0.308	0.979743	0.990373	0.000401828	0.000773286	49257.7	15815.3	35539.7	9056.16	4.11751	3.66521	1
